# Supplementary material for: Direct decarboxylative Giese amidations: photocatalytic vs. metal- and light-free
Source: Chem Sci. 2023 Aug 24;14(36):9806–13. doi: 10.1039/d3sc03143h (PMC10510818; doi:10.1039/d3sc03143h)
Supplement: SC-014-D3SC03143H-s002 [file SC-014-D3SC03143H-s002.cif]

# Electronic Supplementary Material (ESI) for Chemical Science.
# This journal is © The Royal Society of Chemistry 2023

####################################################################### 
# 
# This file contains crystal structure data downloaded from the 
# Cambridge Structural Database (CSD) hosted by the Cambridge 
# Crystallographic Data Centre (CCDC).
# 
# Full information about CCDC data access policies and citation 
# guidelines are available at http://www.ccdc.cam.ac.uk/access/V1 
# 
# Audit and citation data items may have been added by the CCDC. 
# Please retain this information to preserve the provenance of 
# this file and to allow appropriate attribution of the data. 
# 
#######################################################################

data_cu_8v00967_0m_a
_database_code_depnum_ccdc_archive 'CCDC 2258061'
loop_
_audit_author_name
_audit_author_address
'Georgina Rosair'
;Heriot Watt University
United Kingdom
;
_audit_update_record             
;
2023-04-21 deposited with the CCDC.	2023-08-24 downloaded from the CCDC.
;

# start Validation Reply Form
_vrf_DIFMN02_cu_8v00967_0m_a     
;
PROBLEM: The minimum difference density is < -0.1*ZMAX*2.00
RESPONSE: ...-1.86 e A3 0.81 A from C15. The crystals were poor quality and not single resulting in poor U~eq~. the data were treated for twinning. The chemists have full characterization for the compound (1H NMR, 13 C NMR, IR, HRMS) and are confident of the structure. The purpose of the structure was prove the relative stereochemistry between C3? and C4?. The lack of NOE between protons at C3? and C4? in the NOESY suggests trans, and the crystal structure is there as corroborative evidence
;
_vrf_PLAT084_cu_8v00967_0m_a     
;
PROBLEM: High wR2 Value (i.e. > 0.25) ...................       0.55 Report
RESPONSE: ..The crystals were poor quality and not single resulting in poor  Ueq. the data were treated for twinning .The chemists have  full  characterisation for the compound (1H NMR, 13C NMR, IR, HRMS) and are  confident of the structure
;
_vrf_PLAT097_cu_8v00967_0m_a     
;
PROBLEM: Large Reported Max.  (Positive) Residual Density       1.95 eA-3
RESPONSE: ...1.95 e A3 0.91 from H10C. The crystals were poor quality and not single resulting in poor U~eq~. the data were treated for twinning. The chemists have full characterization for the compound (1H NMR, 13 C NMR, IR, HRMS) and are confident of the structure
;
_vrf_PLAT098_cu_8v00967_0m_a     
;
PROBLEM: Large Reported Min.  (Negative) Residual Density      -1.86 eA-3
RESPONSE: ...The crystals were poor quality and not single resulting in poor  Ueq. the data were treated for twinning .The chemists have  full  characterisation for the compound (1H NMR, 13C NMR, IR, HRMS) and are confident  of the structure
;
_vrf_PLAT332_cu_8v00967_0m_a     
;
PROBLEM: Large Phenyl C-C Range     C13'      -C18'     .       0.49 Ang.
RESPONSE: ...no cell axes close in length so unlikely mismatch between hkl and  ins file. The crystals were poor quality and not single resulting in poor Ueq.  the data were treated for twinning .The chemists have  full characterisation  for the compound (1H NMR, 13C NMR, IR, HRMS) and are confident of the structure
;
_vrf_PLAT369_cu_8v00967_0m_a     
;
PROBLEM: Long   C(sp2)-C(sp2) Bond  C16'     - C17'     .       1.68 Ang.
RESPONSE: ..No cell axes close in length so unlikely mismatch between hkl and  ins file.The crystals were poor quality and not single resulting in poor Ueq.  the data were treated for twinning .The chemists have  full characterisation  for the compound (1H NMR, 13C NMR, IR, HRMS) and are confident of the structure
;
_vrf_PLAT082_cu_8v00967_0m_a     
;
PROBLEM: High R1 Value ..................................       0.20 Report
RESPONSE: The crystals were poor quality and not single resulting in poor U~eq~. the data were treated for twinning. The chemists have full characterization for the compound (1H NMR, 13 C NMR, IR, HRMS) and are confident of the structure.
;
_vrf_PLAT340_cu_8v00967_0m_a     
;
PROBLEM: Low Bond Precision on  C-C Bonds ...............    0.02425 Ang.
RESPONSE: The crystals were poor quality and not single resulting in poor U~eq~. the data were treated for twinning. The chemists have full characterization for the compound (1H NMR, 13 C NMR, IR, HRMS) and are confident of the structure.
;
_vrf_PLAT332_cu_8v00967_0m_a_2   
;
PROBLEM: Large Phenyl C-C Range     C13       -C18      .       0.17 Ang.
RESPONSE: ...no cell axes close in length so unlikely mismatch between hkl and  ins file. The crystals were poor quality and not single resulting in poor Ueq.  the data were treated for twinning .The chemists have  full characterisation  for the compound (1H NMR, 13C NMR, IR, HRMS) and are confident of the structure
;
# Added during the CSD deposition process: Friday 21 April 2023 01:22 PM
# end Validation Reply Form

# publcif _publ_body_element loop end
_audit_creation_date             2023-04-20
_audit_creation_method           
;
Olex2 1.3
(compiled 2020.11.12 svn.r5f609507 for OlexSys, GUI svn.r6408)
;
# end Validation Reply Form
_shelx_SHELXL_version_number     2018/3
_publcif_funding_html            
;
;

_chemical_name_common            ?
_chemical_name_systematic        ?
_chemical_formula_moiety         'C15 H17 N O4'
_chemical_formula_sum            'C15 H17 N O4'
_chemical_formula_weight         275.29
_chemical_absolute_configuration ad
_chemical_melting_point          ?
loop_
_atom_type_symbol
_atom_type_description
_atom_type_scat_dispersion_real
_atom_type_scat_dispersion_imag
_atom_type_scat_source
C C 0.0181 0.0091 'International Tables Vol C Tables 4.2.6.8 and 6.1.1.4'
H H 0.0000 0.0000 'International Tables Vol C Tables 4.2.6.8 and 6.1.1.4'
N N 0.0311 0.0180 'International Tables Vol C Tables 4.2.6.8 and 6.1.1.4'
O O 0.0492 0.0322 'International Tables Vol C Tables 4.2.6.8 and 6.1.1.4'

_shelx_space_group_comment       
;
The symmetry employed for this shelxl refinement is uniquely defined
by the following loop, which should always be used as a source of
symmetry information in preference to the above space-group names.
They are only intended as comments.
;
_space_group_crystal_system      monoclinic
_space_group_IT_number           4
_space_group_name_H-M_alt        'P 1 21 1'
_space_group_name_Hall           'P 2yb'
loop_
_space_group_symop_operation_xyz
'x, y, z'
'-x, y+1/2, -z'

_cell_length_a                   5.20570(10)
_cell_length_b                   20.7249(5)
_cell_length_c                   12.8023(3)
_cell_angle_alpha                90
_cell_angle_beta                 99.7432(15)
_cell_angle_gamma                90
_cell_volume                     1361.29(5)
_cell_formula_units_Z            4
_cell_measurement_reflns_used    9859
_cell_measurement_temperature    100.0
_cell_measurement_theta_max      72.144
_cell_measurement_theta_min      3.503
_shelx_estimated_absorpt_T_max   0.968
_shelx_estimated_absorpt_T_min   0.842
_exptl_absorpt_coefficient_mu    0.808
_exptl_absorpt_correction_T_max  0.7536
_exptl_absorpt_correction_T_min  0.6407
_exptl_absorpt_correction_type   multi-scan
_exptl_absorpt_process_details   
;
SADABS-2016/2 (Bruker,2016/2) was used for absorption correction.
wR2(int) was 0.0950 before and 0.0707 after correction.
The Ratio of minimum to maximum transmission is 0.8502.
The \l/2 correction factor is Not present.
;
_exptl_absorpt_special_details   ?
_exptl_crystal_colour            colourless
_exptl_crystal_colour_primary    colourless
_exptl_crystal_density_diffrn    1.343
_exptl_crystal_density_meas      ?
_exptl_crystal_density_method    ?
_exptl_crystal_description       plate
_exptl_crystal_F_000             584
_exptl_crystal_size_max          0.22
_exptl_crystal_size_mid          0.2
_exptl_crystal_size_min          0.04
_exptl_transmission_factor_max   ?
_exptl_transmission_factor_min   ?
_diffrn_reflns_av_R_equivalents  0.0549
_diffrn_reflns_av_unetI/netI     0.0332
_diffrn_reflns_Laue_measured_fraction_full 1.000
_diffrn_reflns_Laue_measured_fraction_max 0.997
_diffrn_reflns_limit_h_max       6
_diffrn_reflns_limit_h_min       -6
_diffrn_reflns_limit_k_max       25
_diffrn_reflns_limit_k_min       -25
_diffrn_reflns_limit_l_max       15
_diffrn_reflns_limit_l_min       -15
_diffrn_reflns_number            37605
_diffrn_reflns_point_group_measured_fraction_full 0.998
_diffrn_reflns_point_group_measured_fraction_max 0.992
_diffrn_reflns_theta_full        67.679
_diffrn_reflns_theta_max         72.294
_diffrn_reflns_theta_min         3.503
_diffrn_ambient_temperature      100.0
_diffrn_detector_area_resol_mean ?
_diffrn_detector_type            'CCD area detector'
_diffrn_measured_fraction_theta_full 1.000
_diffrn_measured_fraction_theta_max 0.997
_diffrn_measurement_device       'three-circle diffractometer'
_diffrn_measurement_device_type  'Bruker D8 Venture'
_diffrn_measurement_method       '\f and \w scans'
_diffrn_radiation_type           CuK\a
_diffrn_radiation_wavelength     1.54178
_diffrn_source                   ?
_diffrn_source_current           1.1
_diffrn_source_power             0.055
_diffrn_source_voltage           50.0
_reflns_Friedel_coverage         0.934
_reflns_Friedel_fraction_full    0.997
_reflns_Friedel_fraction_max     0.987
_reflns_number_gt                4888
_reflns_number_total             5348
_reflns_special_details          
;
 Reflections were merged by SHELXL according to the crystal
 class for the calculation of statistics and refinement.
 
 _reflns_Friedel_fraction is defined as the number of unique
 Friedel pairs measured divided by the number that would be
 possible theoretically, ignoring centric projections and
 systematic absences. Completness statistics refer to single and
 composite reflections containing twin component 1 only.
;
_reflns_threshold_expression     'I > 2\s(I)'
_computing_cell_refinement       'SAINT V8.40B (Bruker, 2016)'
_computing_data_collection       ?
_computing_data_reduction        'SAINT V8.40B (Bruker, 2016)'
_computing_molecular_graphics    'Olex2 1.3 (Dolomanov et al., 2009)'
_computing_publication_material  'Olex2 1.3 (Dolomanov et al., 2009)'
_computing_structure_refinement  'SHELXL 2018/3 (Sheldrick, 2015)'
_computing_structure_solution    'SHELXD  (Sheldrick, 2008)'
_refine_diff_density_max         1.951
_refine_diff_density_min         -1.856
_refine_diff_density_rms         0.253
_refine_ls_abs_structure_details 
;
 Refined as an inversion twin.
;
_refine_ls_abs_structure_Flack   -0.2(11)
_refine_ls_extinction_coef       .
_refine_ls_extinction_method     none
_refine_ls_goodness_of_fit_ref   1.026
_refine_ls_hydrogen_treatment    constr
_refine_ls_matrix_type           full
_refine_ls_number_parameters     366
_refine_ls_number_reflns         5348
_refine_ls_number_restraints     415
_refine_ls_R_factor_all          0.2050
_refine_ls_R_factor_gt           0.1991
_refine_ls_restrained_S_all      1.007
_refine_ls_shift/su_max          0.000
_refine_ls_shift/su_mean         0.000
_refine_ls_structure_factor_coef Fsqd
_refine_ls_weighting_details     
'w=1/[\s^2^(Fo^2^)+(0.5000P)^2^+10.0000P] where P=(Fo^2^+2Fc^2^)/3'
_refine_ls_weighting_scheme      calc
_refine_ls_wR_factor_gt          0.5464
_refine_ls_wR_factor_ref         0.5539
_refine_special_details          
'Refined as a 2-component inversion twin.,Twin,RIGU and ISOR restraints used'
_olex2_refinement_description    
;
1. Twinned data refinement
 Scales: 1.2(11)
 -0.2(11)
2. Fixed Uiso
 At 1.2 times of:
  All C(H) groups, All C(H,H) groups, All N(H) groups
 At 1.5 times of:
  All C(H,H,H) groups
3. Uiso/Uaniso restraints and constraints
Uanis(C6') \\sim Ueq, Uanis(C7') \\sim Ueq, Uanis(C16') \\sim Ueq, Uanis(C13')
\\sim Ueq, Uanis(C18') \\sim Ueq, Uanis(C15') \\sim Ueq, Uanis(C9) \\sim Ueq,
Uanis(C17) \\sim Ueq: with sigma of 0.01 and sigma for terminal atoms of 0.02
Uanis(O2') \\sim Ueq, Uanis(C9) \\sim Ueq, Uanis(C9') \\sim Ueq, Uanis(O11)
\\sim Ueq: with sigma of 0.005 and sigma for terminal atoms of 0.01
Uanis(C9) \\sim Ueq: with sigma of 0.002 and sigma for terminal atoms of 0.004
Uanis(C6') \\sim Ueq, Uanis(O1') \\sim Ueq, Uanis(C7') \\sim Ueq: with sigma of
0.005 and sigma for terminal atoms of 0.01
Uanis(C6) \\sim Ueq, Uanis(O1) \\sim Ueq: with sigma of 0.005 and sigma for
terminal atoms of 0.01
4. Rigid body (RIGU) restrains
 O1, O2, O8, O11, O1', O2', O8', O11', C1, C3, C4, C5, C6, C7, C9, C10, C11,
 C13, C14, C15, C16, C17, C18, C1', C3', C4', C5', C6', C7', C9', C10', C11',
 C13', C14', C15', C16', C17', C18', N12, N12'
 with sigma for 1-2 distances of 0.004 and sigma for 1-3 distances of 0.004
5.a Ternary CH refined with riding coordinates:
 C3(H3), C4(H4), C7(H7), C3'(H3'), C4'(H4'), C7'(H7')
5.b Secondary CH2 refined with riding coordinates:
 C5(H5A,H5B), C5'(H5'A,H5'B)
5.c Aromatic/amide H refined with riding coordinates:
 N12(H12), C14(H14), C15(H15), C16(H16), C17(H17), C18(H18), N12'(H12'),
 C14'(H14'), C15'(H15'), C16'(H16'), C17'(H17'), C18'(H18')
5.d Idealised Me refined as rotating group:
 C9(H9A,H9B,H9C), C10(H10A,H10B,H10C), C9'(H9'A,H9'B,H9'C), C10'(H10D,H10E,H10F)
;
_atom_sites_solution_hydrogens   geom
_atom_sites_solution_primary     dual
_atom_sites_solution_secondary   ?
loop_
_atom_site_label
_atom_site_type_symbol
_atom_site_fract_x
_atom_site_fract_y
_atom_site_fract_z
_atom_site_U_iso_or_equiv
_atom_site_adp_type
_atom_site_occupancy
_atom_site_site_symmetry_order
_atom_site_calc_flag
_atom_site_refinement_flags_posn
_atom_site_refinement_flags_adp
_atom_site_refinement_flags_occupancy
_atom_site_disorder_assembly
_atom_site_disorder_group
O1 O 0.421(3) 0.4713(7) 0.6629(12) 0.050(4) Uani 1 1 d . U . . .
C1 C 0.123(3) 0.5192(8) 0.9530(15) 0.031(3) Uani 1 1 d . . . . .
O2 O -0.028(2) 0.5640(6) 0.8878(9) 0.032(2) Uani 1 1 d . . . . .
C3 C 0.143(3) 0.5894(8) 0.8164(13) 0.030(3) Uani 1 1 d . . . . .
H3 H 0.224751 0.631463 0.841738 0.036 Uiso 1 1 calc R U . . .
C4 C -0.017(3) 0.5944(7) 0.7062(12) 0.024(3) Uani 1 1 d . . . . .
H4 H -0.202951 0.604750 0.709201 0.029 Uiso 1 1 calc R U . . .
C5 C 0.008(3) 0.5288(8) 0.6531(13) 0.032(3) Uani 1 1 d . . . . .
H5A H -0.003810 0.533852 0.575602 0.038 Uiso 1 1 calc R U . . .
H5B H -0.131627 0.499045 0.666909 0.038 Uiso 1 1 calc R U . . .
C6 C 0.278(2) 0.5030(6) 0.7037(10) 0.016(2) Uani 1 1 d . U . . .
C7 C 0.348(3) 0.5357(7) 0.8119(12) 0.026(3) Uani 1 1 d . . . . .
H7 H 0.531774 0.552049 0.826215 0.031 Uiso 1 1 calc R U . . .
O8 O 0.295(2) 0.4891(6) 0.8887(10) 0.033(3) Uani 1 1 d . . . . .
C9 C -0.025(2) 0.4686(6) 0.9955(9) 0.016(2) Uani 1 1 d . U . . .
H9A H -0.127080 0.487579 1.045279 0.024 Uiso 1 1 calc R U . . .
H9B H 0.095974 0.436493 1.032419 0.024 Uiso 1 1 calc R U . . .
H9C H -0.141992 0.447764 0.937315 0.024 Uiso 1 1 calc R U . . .
C10 C 0.288(4) 0.5548(9) 1.0440(17) 0.042(4) Uani 1 1 d . . . . .
H10A H 0.408813 0.583867 1.015950 0.063 Uiso 1 1 calc R U . . .
H10B H 0.388124 0.523548 1.092130 0.063 Uiso 1 1 calc R U . . .
H10C H 0.175309 0.579916 1.082514 0.063 Uiso 1 1 calc R U . . .
O11 O 0.3283(17) 0.6388(5) 0.6329(7) 0.0177(18) Uani 1 1 d . U . . .
C11 C 0.104(3) 0.6452(8) 0.6453(12) 0.027(3) Uani 1 1 d . . . . .
N12 N -0.049(3) 0.6971(7) 0.6130(12) 0.034(3) Uani 1 1 d . . . . .
H12 H -0.207050 0.697101 0.628861 0.041 Uiso 1 1 calc R U . . .
C13 C 0.023(4) 0.7518(9) 0.5556(14) 0.041(4) Uani 1 1 d . . . . .
C14 C -0.128(5) 0.8094(9) 0.5676(14) 0.046(4) Uani 1 1 d . . . . .
H14 H -0.273653 0.807510 0.603265 0.055 Uiso 1 1 calc R U . . .
C15 C -0.060(5) 0.8647(9) 0.5281(15) 0.046(4) Uani 1 1 d . . . . .
H15 H -0.132739 0.904374 0.546066 0.055 Uiso 1 1 calc R U . . .
C16 C 0.136(4) 0.8632(9) 0.4544(12) 0.041(4) Uani 1 1 d . . . . .
H16 H 0.180418 0.901388 0.420496 0.049 Uiso 1 1 calc R U . . .
C17 C 0.250(4) 0.8043(10) 0.4370(14) 0.043(4) Uani 1 1 d . U . . .
H17 H 0.361813 0.801863 0.385730 0.052 Uiso 1 1 calc R U . . .
C18 C 0.205(5) 0.7495(10) 0.4916(17) 0.047(4) Uani 1 1 d . . . . .
H18 H 0.299397 0.710928 0.484685 0.057 Uiso 1 1 calc R U . . .
O1' O 0.205(2) 0.2247(6) 0.1669(10) 0.034(2) Uani 1 1 d . U . . .
C1' C 0.521(4) 0.2777(8) -0.1117(12) 0.031(3) Uani 1 1 d . . . . .
O2' O 0.6777(18) 0.3147(5) -0.0353(8) 0.023(2) Uani 1 1 d . U . . .
C3' C 0.524(3) 0.3428(8) 0.0337(13) 0.028(3) Uani 1 1 d . . . . .
H3' H 0.464809 0.387532 0.012357 0.034 Uiso 1 1 calc R U . . .
C4' C 0.680(3) 0.3388(8) 0.1512(15) 0.035(3) Uani 1 1 d . . . . .
H4' H 0.871054 0.342722 0.151019 0.042 Uiso 1 1 calc R U . . .
C5' C 0.617(3) 0.2724(9) 0.1905(13) 0.033(3) Uani 1 1 d . . . . .
H5'A H 0.740171 0.239787 0.171198 0.040 Uiso 1 1 calc R U . . .
H5'B H 0.628761 0.272497 0.268453 0.040 Uiso 1 1 calc R U . . .
C6' C 0.342(3) 0.2579(8) 0.1365(12) 0.029(3) Uani 1 1 d . U . . .
C7' C 0.313(2) 0.2977(7) 0.0278(11) 0.020(2) Uani 1 1 d . U . . .
H7' H 0.138350 0.318602 0.008337 0.024 Uiso 1 1 calc R U . . .
O8' O 0.359(3) 0.2463(6) -0.0476(10) 0.037(3) Uani 1 1 d . . . . .
C9' C 0.710(4) 0.2327(8) -0.1527(15) 0.037(3) Uani 1 1 d . U . . .
H9'A H 0.866353 0.256783 -0.162640 0.055 Uiso 1 1 calc R U . . .
H9'B H 0.627400 0.214292 -0.220602 0.055 Uiso 1 1 calc R U . . .
H9'C H 0.759497 0.197885 -0.101430 0.055 Uiso 1 1 calc R U . . .
C10' C 0.358(3) 0.3204(9) -0.1973(14) 0.038(4) Uani 1 1 d . . . . .
H10D H 0.188010 0.329163 -0.177392 0.056 Uiso 1 1 calc R U . . .
H10E H 0.333784 0.297983 -0.265672 0.056 Uiso 1 1 calc R U . . .
H10F H 0.449780 0.361266 -0.203194 0.056 Uiso 1 1 calc R U . . .
O11' O 0.355(3) 0.3984(6) 0.2210(12) 0.043(3) Uani 1 1 d . . . . .
C11' C 0.587(3) 0.3940(8) 0.2126(12) 0.030(3) Uani 1 1 d . . . . .
N12' N 0.777(3) 0.4375(6) 0.2504(11) 0.031(3) Uani 1 1 d . . . . .
H12' H 0.939084 0.428471 0.244040 0.037 Uiso 1 1 calc R U . . .
C13' C 0.727(2) 0.4974(6) 0.3000(10) 0.016(2) Uani 1 1 d . U . . .
C14' C 0.877(4) 0.5504(10) 0.2803(18) 0.044(4) Uani 1 1 d . . . . .
H14' H 0.999804 0.546368 0.233768 0.053 Uiso 1 1 calc R U . . .
C15' C 0.844(4) 0.6099(10) 0.3297(17) 0.046(4) Uani 1 1 d . U . . .
H15' H 0.977005 0.640755 0.325250 0.055 Uiso 1 1 calc R U . . .
C16' C 0.677(3) 0.6277(10) 0.3763(16) 0.042(4) Uani 1 1 d . U . . .
H16' H 0.638672 0.671353 0.390036 0.050 Uiso 1 1 calc R U . . .
C17' C 0.521(4) 0.5630(10) 0.4138(17) 0.045(4) Uani 1 1 d . . . . .
H17' H 0.409654 0.567833 0.465013 0.054 Uiso 1 1 calc R U . . .
C18' C 0.554(3) 0.4993(9) 0.3684(11) 0.030(3) Uani 1 1 d . U . . .
H18' H 0.461219 0.462219 0.385368 0.036 Uiso 1 1 calc R U . . .

loop_
_atom_site_aniso_label
_atom_site_aniso_U_11
_atom_site_aniso_U_22
_atom_site_aniso_U_33
_atom_site_aniso_U_23
_atom_site_aniso_U_13
_atom_site_aniso_U_12
O1 0.045(6) 0.055(7) 0.049(7) -0.034(6) 0.004(5) 0.013(5)
C1 0.024(6) 0.026(6) 0.047(8) 0.003(5) 0.015(5) 0.001(5)
O2 0.035(6) 0.027(5) 0.037(5) 0.005(4) 0.018(4) 0.010(4)
C3 0.038(8) 0.028(7) 0.026(6) -0.001(5) 0.009(5) 0.000(6)
C4 0.020(6) 0.024(6) 0.031(6) 0.005(5) 0.011(5) -0.001(5)
C5 0.029(7) 0.033(7) 0.031(7) 0.000(6) -0.003(5) 0.006(6)
C6 0.013(4) 0.015(4) 0.020(4) 0.002(4) 0.003(3) -0.001(4)
C7 0.031(7) 0.019(6) 0.028(6) 0.000(4) 0.006(5) 0.006(5)
O8 0.028(5) 0.037(6) 0.041(6) 0.003(4) 0.021(5) 0.004(4)
C9 0.020(4) 0.014(4) 0.017(4) 0.001(3) 0.013(4) -0.002(3)
C10 0.039(9) 0.035(8) 0.054(9) -0.005(7) 0.015(7) -0.005(7)
O11 0.008(3) 0.027(4) 0.019(4) -0.001(3) 0.006(3) 0.001(3)
C11 0.024(5) 0.030(6) 0.029(7) -0.003(5) 0.011(5) 0.000(5)
N12 0.033(7) 0.031(6) 0.039(7) 0.003(5) 0.008(6) 0.008(5)
C13 0.056(10) 0.037(7) 0.027(8) 0.002(6) 0.002(7) -0.004(7)
C14 0.088(14) 0.027(7) 0.023(7) -0.002(6) 0.015(8) 0.005(7)
C15 0.074(12) 0.028(7) 0.032(8) 0.007(6) -0.004(7) -0.007(7)
C16 0.070(11) 0.036(7) 0.010(6) 0.007(5) -0.012(6) -0.007(7)
C17 0.060(9) 0.040(7) 0.027(7) 0.016(6) 0.003(6) -0.008(6)
C18 0.066(12) 0.031(7) 0.048(10) -0.001(7) 0.021(9) -0.016(8)
O1' 0.031(5) 0.032(5) 0.037(5) -0.005(4) 0.004(4) 0.004(4)
C1' 0.043(8) 0.026(6) 0.021(6) -0.007(5) -0.007(5) -0.009(5)
O2' 0.009(3) 0.036(4) 0.023(4) -0.008(3) 0.000(3) 0.003(3)
C3' 0.023(6) 0.028(6) 0.036(6) -0.008(5) 0.012(5) 0.001(5)
C4' 0.026(7) 0.031(7) 0.046(7) -0.012(6) -0.001(6) -0.003(6)
C5' 0.022(6) 0.046(8) 0.027(7) -0.001(6) -0.006(5) 0.005(6)
C6' 0.024(5) 0.031(5) 0.030(5) -0.004(4) 0.002(4) 0.010(4)
C7' 0.010(4) 0.030(5) 0.021(4) -0.001(4) 0.005(3) 0.009(4)
O8' 0.039(6) 0.033(6) 0.040(6) -0.009(4) 0.008(5) -0.009(5)
C9' 0.042(7) 0.027(6) 0.037(7) -0.002(6) -0.004(6) -0.012(6)
C10' 0.028(8) 0.047(10) 0.033(8) 0.010(7) -0.012(6) -0.002(7)
O11' 0.032(5) 0.032(6) 0.065(8) -0.015(6) 0.010(5) 0.001(5)
C11' 0.028(6) 0.036(7) 0.026(7) -0.004(5) 0.003(5) 0.008(5)
N12' 0.036(6) 0.029(6) 0.029(6) -0.006(5) 0.010(5) 0.011(5)
C13' 0.014(5) 0.017(5) 0.017(5) -0.006(4) 0.005(4) 0.005(4)
C14' 0.027(8) 0.044(8) 0.060(11) -0.013(7) 0.004(7) -0.014(7)
C15' 0.039(7) 0.046(7) 0.052(8) 0.005(7) 0.003(6) 0.017(6)
C16' 0.015(5) 0.056(8) 0.049(8) -0.028(7) -0.008(5) 0.000(6)
C17' 0.030(8) 0.047(9) 0.056(11) -0.023(8) -0.002(7) -0.002(7)
C18' 0.029(6) 0.043(7) 0.020(6) 0.006(5) 0.009(5) 0.015(6)

_geom_special_details            
;
 All esds (except the esd in the dihedral angle between two l.s. planes)
 are estimated using the full covariance matrix.  The cell esds are taken
 into account individually in the estimation of esds in distances, angles
 and torsion angles; correlations between esds in cell parameters are only
 used when they are defined by crystal symmetry.  An approximate (isotropic)
 treatment of cell esds is used for estimating esds involving l.s. planes.
;
loop_
_geom_bond_atom_site_label_1
_geom_bond_atom_site_label_2
_geom_bond_distance
_geom_bond_site_symmetry_2
_geom_bond_publ_flag
O1 C6 1.180(19) . ?
C1 O2 1.40(2) . ?
C1 O8 1.453(18) . ?
C1 C9 1.458(19) . ?
C1 C10 1.52(3) . ?
O2 C3 1.476(19) . ?
C3 H3 1.0000 . ?
C3 C4 1.52(2) . ?
C3 C7 1.55(2) . ?
C4 H4 1.0000 . ?
C4 C5 1.53(2) . ?
C4 C11 1.512(19) . ?
C5 H5A 0.9900 . ?
C5 H5B 0.9900 . ?
C5 C6 1.541(19) . ?
C6 C7 1.529(19) . ?
C7 H7 1.0000 . ?
C7 O8 1.439(19) . ?
C9 H9A 0.9800 . ?
C9 H9B 0.9800 . ?
C9 H9C 0.9800 . ?
C10 H10A 0.9800 . ?
C10 H10B 0.9800 . ?
C10 H10C 0.9800 . ?
O11 C11 1.210(18) . ?
C11 N12 1.36(2) . ?
N12 H12 0.8800 . ?
N12 C13 1.44(2) . ?
C13 C14 1.45(3) . ?
C13 C18 1.35(3) . ?
C14 H14 0.9500 . ?
C14 C15 1.32(3) . ?
C15 H15 0.9500 . ?
C15 C16 1.50(3) . ?
C16 H16 0.9500 . ?
C16 C17 1.39(3) . ?
C17 H17 0.9500 . ?
C17 C18 1.37(2) . ?
C18 H18 0.9500 . ?
O1' C6' 1.11(2) . ?
C1' O2' 1.393(17) . ?
C1' O8' 1.43(2) . ?
C1' C9' 1.51(3) . ?
C1' C10' 1.55(2) . ?
O2' C3' 1.414(17) . ?
C3' H3' 1.0000 . ?
C3' C4' 1.59(2) . ?
C3' C7' 1.43(2) . ?
C4' H4' 1.0000 . ?
C4' C5' 1.52(2) . ?
C4' C11' 1.51(2) . ?
C5' H5'A 0.9900 . ?
C5' H5'B 0.9900 . ?
C5' C6' 1.51(2) . ?
C6' C7' 1.60(2) . ?
C7' H7' 1.0000 . ?
C7' O8' 1.483(18) . ?
C9' H9'A 0.9800 . ?
C9' H9'B 0.9800 . ?
C9' H9'C 0.9800 . ?
C10' H10D 0.9800 . ?
C10' H10E 0.9800 . ?
C10' H10F 0.9800 . ?
O11' C11' 1.24(2) . ?
C11' N12' 1.37(2) . ?
N12' H12' 0.8800 . ?
N12' C13' 1.438(17) . ?
C13' C14' 1.39(2) . ?
C13' C18' 1.360(19) . ?
C14' H14' 0.9500 . ?
C14' C15' 1.41(3) . ?
C15' H15' 0.9500 . ?
C15' C16' 1.19(3) . ?
C16' H16' 0.9500 . ?
C16' C17' 1.68(3) . ?
C17' H17' 0.9500 . ?
C17' C18' 1.47(2) . ?
C18' H18' 0.9500 . ?

loop_
_geom_angle_atom_site_label_1
_geom_angle_atom_site_label_2
_geom_angle_atom_site_label_3
_geom_angle
_geom_angle_site_symmetry_1
_geom_angle_site_symmetry_3
_geom_angle_publ_flag
O2 C1 O8 106.5(13) . . ?
O2 C1 C9 115.0(13) . . ?
O2 C1 C10 108.9(14) . . ?
O8 C1 C9 108.4(12) . . ?
O8 C1 C10 108.6(13) . . ?
C9 C1 C10 109.2(14) . . ?
C1 O2 C3 105.7(12) . . ?
O2 C3 H3 112.3 . . ?
O2 C3 C4 107.9(13) . . ?
O2 C3 C7 105.0(12) . . ?
C4 C3 H3 112.3 . . ?
C4 C3 C7 106.6(12) . . ?
C7 C3 H3 112.3 . . ?
C3 C4 H4 111.2 . . ?
C3 C4 C5 106.2(12) . . ?
C5 C4 H4 111.2 . . ?
C11 C4 C3 108.5(13) . . ?
C11 C4 H4 111.2 . . ?
C11 C4 C5 108.4(12) . . ?
C4 C5 H5A 110.7 . . ?
C4 C5 H5B 110.7 . . ?
C4 C5 C6 105.0(12) . . ?
H5A C5 H5B 108.8 . . ?
C6 C5 H5A 110.7 . . ?
C6 C5 H5B 110.7 . . ?
O1 C6 C5 127.4(14) . . ?
O1 C6 C7 125.1(13) . . ?
C7 C6 C5 106.8(11) . . ?
C3 C7 H7 113.1 . . ?
C6 C7 C3 106.9(12) . . ?
C6 C7 H7 113.1 . . ?
O8 C7 C3 103.8(12) . . ?
O8 C7 C6 106.1(11) . . ?
O8 C7 H7 113.1 . . ?
C7 O8 C1 108.0(12) . . ?
C1 C9 H9A 109.5 . . ?
C1 C9 H9B 109.5 . . ?
C1 C9 H9C 109.5 . . ?
H9A C9 H9B 109.5 . . ?
H9A C9 H9C 109.5 . . ?
H9B C9 H9C 109.5 . . ?
C1 C10 H10A 109.5 . . ?
C1 C10 H10B 109.5 . . ?
C1 C10 H10C 109.5 . . ?
H10A C10 H10B 109.5 . . ?
H10A C10 H10C 109.5 . . ?
H10B C10 H10C 109.5 . . ?
O11 C11 C4 119.1(14) . . ?
O11 C11 N12 125.2(15) . . ?
N12 C11 C4 115.6(13) . . ?
C11 N12 H12 117.0 . . ?
C11 N12 C13 126.0(16) . . ?
C13 N12 H12 117.0 . . ?
N12 C13 C14 113.7(17) . . ?
C18 C13 N12 123.5(18) . . ?
C18 C13 C14 122.7(18) . . ?
C13 C14 H14 120.5 . . ?
C15 C14 C13 119(2) . . ?
C15 C14 H14 120.5 . . ?
C14 C15 H15 120.8 . . ?
C14 C15 C16 118.4(19) . . ?
C16 C15 H15 120.8 . . ?
C15 C16 H16 120.9 . . ?
C17 C16 C15 118.1(16) . . ?
C17 C16 H16 120.9 . . ?
C16 C17 H17 119.0 . . ?
C18 C17 C16 122.0(19) . . ?
C18 C17 H17 119.0 . . ?
C13 C18 C17 118(2) . . ?
C13 C18 H18 120.8 . . ?
C17 C18 H18 120.8 . . ?
O2' C1' O8' 100.3(11) . . ?
O2' C1' C9' 104.3(13) . . ?
O2' C1' C10' 111.6(13) . . ?
O8' C1' C9' 113.7(14) . . ?
O8' C1' C10' 111.1(15) . . ?
C9' C1' C10' 114.8(14) . . ?
C1' O2' C3' 109.9(12) . . ?
O2' C3' H3' 113.1 . . ?
O2' C3' C4' 108.5(12) . . ?
O2' C3' C7' 102.0(12) . . ?
C4' C3' H3' 113.1 . . ?
C7' C3' H3' 113.1 . . ?
C7' C3' C4' 106.2(13) . . ?
C3' C4' H4' 110.1 . . ?
C5' C4' C3' 105.0(12) . . ?
C5' C4' H4' 110.1 . . ?
C11' C4' C3' 107.3(13) . . ?
C11' C4' H4' 110.1 . . ?
C11' C4' C5' 114.1(15) . . ?
C4' C5' H5'A 110.6 . . ?
C4' C5' H5'B 110.6 . . ?
H5'A C5' H5'B 108.8 . . ?
C6' C5' C4' 105.5(13) . . ?
C6' C5' H5'A 110.6 . . ?
C6' C5' H5'B 110.6 . . ?
O1' C6' C5' 125.5(16) . . ?
O1' C6' C7' 130.7(15) . . ?
C5' C6' C7' 103.8(13) . . ?
C3' C7' C6' 109.3(12) . . ?
C3' C7' H7' 112.8 . . ?
C3' C7' O8' 107.3(11) . . ?
C6' C7' H7' 112.8 . . ?
O8' C7' C6' 101.1(11) . . ?
O8' C7' H7' 112.8 . . ?
C1' O8' C7' 102.8(11) . . ?
C1' C9' H9'A 109.5 . . ?
C1' C9' H9'B 109.5 . . ?
C1' C9' H9'C 109.5 . . ?
H9'A C9' H9'B 109.5 . . ?
H9'A C9' H9'C 109.5 . . ?
H9'B C9' H9'C 109.5 . . ?
C1' C10' H10D 109.5 . . ?
C1' C10' H10E 109.5 . . ?
C1' C10' H10F 109.5 . . ?
H10D C10' H10E 109.5 . . ?
H10D C10' H10F 109.5 . . ?
H10E C10' H10F 109.5 . . ?
O11' C11' C4' 120.2(15) . . ?
O11' C11' N12' 125.6(14) . . ?
N12' C11' C4' 114.1(13) . . ?
C11' N12' H12' 118.3 . . ?
C11' N12' C13' 123.4(13) . . ?
C13' N12' H12' 118.3 . . ?
C14' C13' N12' 116.7(13) . . ?
C18' C13' N12' 120.0(14) . . ?
C18' C13' C14' 123.1(15) . . ?
C13' C14' H14' 120.1 . . ?
C13' C14' C15' 119.7(18) . . ?
C15' C14' H14' 120.1 . . ?
C14' C15' H15' 114.9 . . ?
C16' C15' C14' 130(2) . . ?
C16' C15' H15' 114.9 . . ?
C15' C16' H16' 125.5 . . ?
C15' C16' C17' 109.0(19) . . ?
C17' C16' H16' 125.5 . . ?
C16' C17' H17' 119.6 . . ?
C18' C17' C16' 120.8(16) . . ?
C18' C17' H17' 119.6 . . ?
C13' C18' C17' 114.6(16) . . ?
C13' C18' H18' 122.7 . . ?
C17' C18' H18' 122.7 . . ?

loop_
_geom_torsion_atom_site_label_1
_geom_torsion_atom_site_label_2
_geom_torsion_atom_site_label_3
_geom_torsion_atom_site_label_4
_geom_torsion
_geom_torsion_site_symmetry_1
_geom_torsion_site_symmetry_2
_geom_torsion_site_symmetry_3
_geom_torsion_site_symmetry_4
_geom_torsion_publ_flag
O1 C6 C7 C3 161.1(16) . . . . ?
O1 C6 C7 O8 -88.6(19) . . . . ?
C1 O2 C3 C4 138.1(13) . . . . ?
C1 O2 C3 C7 24.6(16) . . . . ?
O2 C1 O8 C7 30.4(17) . . . . ?
O2 C3 C4 C5 -88.5(14) . . . . ?
O2 C3 C4 C11 155.1(11) . . . . ?
O2 C3 C7 C6 105.7(13) . . . . ?
O2 C3 C7 O8 -6.3(16) . . . . ?
C3 C4 C5 C6 -29.8(15) . . . . ?
C3 C4 C11 O11 58.9(18) . . . . ?
C3 C4 C11 N12 -117.9(15) . . . . ?
C3 C7 O8 C1 -13.7(16) . . . . ?
C4 C3 C7 C6 -8.7(15) . . . . ?
C4 C3 C7 O8 -120.7(13) . . . . ?
C4 C5 C6 O1 -146.3(17) . . . . ?
C4 C5 C6 C7 24.3(15) . . . . ?
C4 C11 N12 C13 179.1(15) . . . . ?
C5 C4 C11 O11 -56.0(18) . . . . ?
C5 C4 C11 N12 127.2(14) . . . . ?
C5 C6 C7 C3 -9.8(15) . . . . ?
C5 C6 C7 O8 100.6(13) . . . . ?
C6 C7 O8 C1 -126.2(13) . . . . ?
C7 C3 C4 C5 23.9(16) . . . . ?
C7 C3 C4 C11 -92.5(14) . . . . ?
O8 C1 O2 C3 -33.8(16) . . . . ?
C9 C1 O2 C3 -153.9(13) . . . . ?
C9 C1 O8 C7 154.6(13) . . . . ?
C10 C1 O2 C3 83.1(15) . . . . ?
C10 C1 O8 C7 -86.8(16) . . . . ?
O11 C11 N12 C13 2(3) . . . . ?
C11 C4 C5 C6 86.6(14) . . . . ?
C11 N12 C13 C14 -157.0(17) . . . . ?
C11 N12 C13 C18 26(3) . . . . ?
N12 C13 C14 C15 172.5(17) . . . . ?
N12 C13 C18 C17 177.2(19) . . . . ?
C13 C14 C15 C16 12(3) . . . . ?
C14 C13 C18 C17 1(3) . . . . ?
C14 C15 C16 C17 -4(3) . . . . ?
C15 C16 C17 C18 -6(3) . . . . ?
C16 C17 C18 C13 7(3) . . . . ?
C18 C13 C14 C15 -11(3) . . . . ?
O1' C6' C7' C3' 169.4(17) . . . . ?
O1' C6' C7' O8' -77.6(19) . . . . ?
C1' O2' C3' C4' 139.1(12) . . . . ?
C1' O2' C3' C7' 27.2(16) . . . . ?
O2' C1' O8' C7' 38.2(14) . . . . ?
O2' C3' C4' C5' -85.4(15) . . . . ?
O2' C3' C4' C11' 152.8(14) . . . . ?
O2' C3' C7' C6' 107.7(12) . . . . ?
O2' C3' C7' O8' -1.1(15) . . . . ?
C3' C4' C5' C6' -32.5(16) . . . . ?
C3' C4' C11' O11' 59(2) . . . . ?
C3' C4' C11' N12' -117.6(15) . . . . ?
C3' C7' O8' C1' -23.5(15) . . . . ?
C4' C3' C7' C6' -5.9(15) . . . . ?
C4' C3' C7' O8' -114.7(12) . . . . ?
C4' C5' C6' O1' -154.7(16) . . . . ?
C4' C5' C6' C7' 28.3(16) . . . . ?
C4' C11' N12' C13' 172.5(13) . . . . ?
C5' C4' C11' O11' -57(2) . . . . ?
C5' C4' C11' N12' 126.6(15) . . . . ?
C5' C6' C7' C3' -13.8(15) . . . . ?
C5' C6' C7' O8' 99.1(13) . . . . ?
C6' C7' O8' C1' -138.0(12) . . . . ?
C7' C3' C4' C5' 23.6(16) . . . . ?
C7' C3' C4' C11' -98.1(15) . . . . ?
O8' C1' O2' C3' -42.3(16) . . . . ?
C9' C1' O2' C3' -160.1(13) . . . . ?
C9' C1' O8' C7' 148.9(12) . . . . ?
C10' C1' O2' C3' 75.4(17) . . . . ?
C10' C1' O8' C7' -79.9(14) . . . . ?
O11' C11' N12' C13' -4(3) . . . . ?
C11' C4' C5' C6' 84.7(16) . . . . ?
C11' N12' C13' C14' -143.9(17) . . . . ?
C11' N12' C13' C18' 41(2) . . . . ?
N12' C13' C14' C15' -177.5(16) . . . . ?
N12' C13' C18' C17' 179.7(14) . . . . ?
C13' C14' C15' C16' -13(4) . . . . ?
C14' C13' C18' C17' 5(2) . . . . ?
C14' C15' C16' C17' 19(3) . . . . ?
C15' C16' C17' C18' -14(2) . . . . ?
C16' C17' C18' C13' 3(2) . . . . ?
C18' C13' C14' C15' -2(3) . . . . ?

_smtbx_masks_void_probe_radius   1.2
_smtbx_masks_void_truncation_radius 1.2
_shelx_res_file                  
;
TITL cu_8v00967_0m in P2(1)
    cu_8v00967_0m_a.res
    created by SHELXL-2018/3 at 17:39:19 on 20-Apr-2023
REM Best SHELXD solution FINAL CC 71.51
REM Fragments: 20 15 2 1 1
CELL 1.54178 5.2057 20.7249 12.8023 90 99.7432 90
ZERR 4 0.0001 0.0005 0.0003 0 0.0015 0
LATT -1
SYMM -X,0.5+Y,-Z
SFAC C H N O
UNIT 60 68 4 16
RIGU $o $c $n
ISOR 0.01 0.02 C6' C7' C16' C13' C18' C15' C9 C17
ISOR 0.005 0.01 O2' C9 C9' O11
ISOR 0.002 0.004 C9
ISOR 0.005 0.01 C6' O1' C7'
ISOR 0.005 0.01 C6 O1

L.S. 25
PLAN  5
SIZE 0.04 0.2 0.22
TEMP -173.15
CONF
LIST 4
BOND
MORE -1
BOND $H
fmap 2
acta
TWIN -1 0 0 0 -1 0 0 0 -1 2
OMIT 0 0 3
REM <olex2.extras>
REM <HklSrc "%.\\cu_8v00967_0m.hkl">
REM </olex2.extras>

WGHT    0.500000   10.000000
BASF  -0.20946
FVAR       0.61720
O1    4    0.420991    0.471301    0.662872    11.00000    0.04477    0.05499 =
         0.04852   -0.03372    0.00380    0.01309
C1    1    0.122928    0.519193    0.952977    11.00000    0.02435    0.02569 =
         0.04692    0.00308    0.01472    0.00146
O2    4   -0.027935    0.564003    0.887825    11.00000    0.03485    0.02742 =
         0.03748    0.00472    0.01815    0.00992
C3    1    0.142889    0.589391    0.816447    11.00000    0.03784    0.02842 =
         0.02582   -0.00146    0.00878    0.00022
AFIX  13
H3    2    0.224751    0.631463    0.841738    11.00000   -1.20000
AFIX   0
C4    1   -0.016746    0.594358    0.706212    11.00000    0.01998    0.02409 =
         0.03132    0.00538    0.01060   -0.00068
AFIX  13
H4    2   -0.202951    0.604750    0.709201    11.00000   -1.20000
AFIX   0
C5    1    0.007737    0.528768    0.653148    11.00000    0.02866    0.03251 =
         0.03062   -0.00027   -0.00347    0.00602
AFIX  23
H5A   2   -0.003810    0.533852    0.575602    11.00000   -1.20000
H5B   2   -0.131627    0.499045    0.666909    11.00000   -1.20000
AFIX   0
C6    1    0.277895    0.503019    0.703676    11.00000    0.01301    0.01481 =
         0.01977    0.00213    0.00331   -0.00137
C7    1    0.348486    0.535673    0.811860    11.00000    0.03129    0.01893 =
         0.02832    0.00014    0.00585    0.00570
AFIX  13
H7    2    0.531774    0.552049    0.826215    11.00000   -1.20000
AFIX   0
O8    4    0.294591    0.489141    0.888733    11.00000    0.02758    0.03747 =
         0.04059    0.00308    0.02088    0.00408
C9    1   -0.024644    0.468609    0.995483    11.00000    0.02021    0.01378 =
         0.01697    0.00054    0.01329   -0.00185
AFIX 137
H9A   2   -0.127080    0.487579    1.045279    11.00000   -1.50000
H9B   2    0.095974    0.436493    1.032419    11.00000   -1.50000
H9C   2   -0.141992    0.447764    0.937315    11.00000   -1.50000
AFIX   0
C10   1    0.288454    0.554783    1.043950    11.00000    0.03923    0.03456 =
         0.05405   -0.00518    0.01493   -0.00468
AFIX 137
H10A  2    0.408813    0.583867    1.015950    11.00000   -1.50000
H10B  2    0.388124    0.523548    1.092130    11.00000   -1.50000
H10C  2    0.175309    0.579916    1.082514    11.00000   -1.50000
AFIX   0
O11   4    0.328287    0.638800    0.632884    11.00000    0.00821    0.02703 =
         0.01918   -0.00065    0.00586    0.00128
C11   1    0.104433    0.645239    0.645282    11.00000    0.02358    0.03018 =
         0.02868   -0.00304    0.01126    0.00041
N12   3   -0.048993    0.697110    0.613043    11.00000    0.03314    0.03057 =
         0.03911    0.00291    0.00776    0.00805
AFIX  43
H12   2   -0.207050    0.697101    0.628861    11.00000   -1.20000
AFIX   0
C13   1    0.023111    0.751847    0.555616    11.00000    0.05583    0.03701 =
         0.02747    0.00227    0.00250   -0.00450
C14   1   -0.127944    0.809435    0.567609    11.00000    0.08822    0.02681 =
         0.02342   -0.00187    0.01492    0.00465
AFIX  43
H14   2   -0.273653    0.807510    0.603265    11.00000   -1.20000
AFIX   0
C15   1   -0.059704    0.864713    0.528123    11.00000    0.07368    0.02811 =
         0.03157    0.00654   -0.00383   -0.00729
AFIX  43
H15   2   -0.132739    0.904374    0.546066    11.00000   -1.20000
AFIX   0
C16   1    0.135751    0.863199    0.454357    11.00000    0.06991    0.03607 =
         0.00968    0.00721   -0.01180   -0.00727
AFIX  43
H16   2    0.180418    0.901388    0.420496    11.00000   -1.20000
AFIX   0
C17   1    0.249729    0.804273    0.436954    11.00000    0.06002    0.03992 =
         0.02741    0.01565    0.00333   -0.00763
AFIX  43
H17   2    0.361813    0.801863    0.385730    11.00000   -1.20000
AFIX   0
C18   1    0.205035    0.749485    0.491620    11.00000    0.06647    0.03067 =
         0.04847   -0.00119    0.02138   -0.01573
AFIX  43
H18   2    0.299397    0.710928    0.484685    11.00000   -1.20000
AFIX   0

O1'   4    0.205102    0.224713    0.166889    11.00000    0.03101    0.03245 =
         0.03708   -0.00502    0.00416    0.00409
C1'   1    0.521394    0.277676   -0.111735    11.00000    0.04317    0.02575 =
         0.02104   -0.00688   -0.00735   -0.00888
O2'   4    0.677697    0.314710   -0.035273    11.00000    0.00942    0.03593 =
         0.02322   -0.00845    0.00050    0.00304
C3'   1    0.523939    0.342806    0.033675    11.00000    0.02345    0.02772 =
         0.03610   -0.00796    0.01209    0.00086
AFIX  13
H3'   2    0.464809    0.387532    0.012357    11.00000   -1.20000
AFIX   0
C4'   1    0.679660    0.338776    0.151161    11.00000    0.02584    0.03062 =
         0.04557   -0.01245   -0.00077   -0.00309
AFIX  13
H4'   2    0.871054    0.342722    0.151019    11.00000   -1.20000
AFIX   0
C5'   1    0.617296    0.272393    0.190471    11.00000    0.02246    0.04561 =
         0.02744   -0.00128   -0.00593    0.00485
AFIX  23
H5'A  2    0.740171    0.239787    0.171198    11.00000   -1.20000
H5'B  2    0.628761    0.272497    0.268453    11.00000   -1.20000
AFIX   0
C6'   1    0.342321    0.257886    0.136507    11.00000    0.02434    0.03107 =
         0.03002   -0.00381    0.00250    0.01016
C7'   1    0.313113    0.297737    0.027786    11.00000    0.00987    0.02981 =
         0.02103   -0.00055    0.00480    0.00935
AFIX  13
H7'   2    0.138350    0.318602    0.008337    11.00000   -1.20000
AFIX   0
O8'   4    0.358600    0.246300   -0.047558    11.00000    0.03888    0.03278 =
         0.04048   -0.00895    0.00763   -0.00870
C9'   1    0.710268    0.232705   -0.152704    11.00000    0.04218    0.02749 =
         0.03697   -0.00242   -0.00365   -0.01219
AFIX 137
H9'A  2    0.866353    0.256783   -0.162640    11.00000   -1.50000
H9'B  2    0.627400    0.214292   -0.220602    11.00000   -1.50000
H9'C  2    0.759497    0.197885   -0.101430    11.00000   -1.50000
AFIX   0
C10'  1    0.358302    0.320439   -0.197340    11.00000    0.02782    0.04669 =
         0.03256    0.01049   -0.01170   -0.00248
AFIX 137
H10D  2    0.188010    0.329163   -0.177392    11.00000   -1.50000
H10E  2    0.333784    0.297983   -0.265672    11.00000   -1.50000
H10F  2    0.449780    0.361266   -0.203194    11.00000   -1.50000
AFIX   0
O11'  4    0.354844    0.398403    0.220958    11.00000    0.03215    0.03212 =
         0.06534   -0.01474    0.01039    0.00113
C11'  1    0.587260    0.394020    0.212601    11.00000    0.02753    0.03585 =
         0.02635   -0.00405    0.00268    0.00813
N12'  3    0.777280    0.437525    0.250376    11.00000    0.03563    0.02913 =
         0.02868   -0.00610    0.00973    0.01051
AFIX  43
H12'  2    0.939084    0.428471    0.244040    11.00000   -1.20000
AFIX   0
C13'  1    0.726789    0.497383    0.299987    11.00000    0.01380    0.01709 =
         0.01740   -0.00565    0.00481    0.00530
C14'  1    0.876599    0.550372    0.280304    11.00000    0.02656    0.04386 =
         0.06029   -0.01258    0.00365   -0.01417
AFIX  43
H14'  2    0.999804    0.546368    0.233768    11.00000   -1.20000
AFIX   0
C15'  1    0.844480    0.609861    0.329712    11.00000    0.03895    0.04569 =
         0.05232    0.00527    0.00336    0.01715
AFIX  43
H15'  2    0.977005    0.640755    0.325250    11.00000   -1.20000
AFIX   0
C16'  1    0.677090    0.627662    0.376348    11.00000    0.01479    0.05574 =
         0.04941   -0.02786   -0.00807    0.00018
AFIX  43
H16'  2    0.638672    0.671353    0.390036    11.00000   -1.20000
AFIX   0
C17'  1    0.520703    0.563010    0.413792    11.00000    0.02979    0.04678 =
         0.05554   -0.02288   -0.00183   -0.00205
AFIX  43
H17'  2    0.409654    0.567833    0.465013    11.00000   -1.20000
AFIX   0
C18'  1    0.553512    0.499254    0.368394    11.00000    0.02864    0.04275 =
         0.01957    0.00571    0.00916    0.01473
AFIX  43
H18'  2    0.461219    0.462219    0.385368    11.00000   -1.20000
AFIX   0
HKLF 4


REM  cu_8v00967_0m in P2(1)
REM wR2 = 0.5539, GooF = S = 1.026, Restrained GooF = 1.007 for all data
REM R1 = 0.1991 for 4888 Fo > 4sig(Fo) and 0.2050 for all 5348 data
REM 366 parameters refined using 415 restraints

END

WGHT      0.2000      0.0000

REM Highest difference peak  1.951,  deepest hole -1.856,  1-sigma level  0.253
Q1    1   0.0403  0.5612  1.1083  11.00000  0.05    1.95
Q2    1   0.6265  0.2448  0.0431  11.00000  0.05    1.95
Q3    1  -0.2945  0.4899  1.1182  11.00000  0.05    1.87
Q4    1   1.0871  0.6910  0.3893  11.00000  0.05    1.81
Q5    1   0.2187  0.4392  0.7520  11.00000  0.05    1.81
;
_shelx_res_checksum              7442
_olex2_submission_special_instructions 'No special instructions were received'
loop_
_twin_individual_id
_twin_individual_mass_fraction_refined
1 1.2(11)
2 -0.2(11)
_exptl_crystal_recrystallization_method 'Re-crystallisation from solvent: CHCl3'
